# Supplementary material for: Validation of a scale for assessing attitudes towards outcomes of genetic cancer testing among primary care providers and breast specialists
Source: PLoS One. 2017 Jun 1;12(6):e0178447. doi: 10.1371/journal.pone.0178447 (PMC5453525; doi:10.1371/journal.pone.0178447)
Supplement: S1 File — (XLSX) [file pone.0178447.s001.xlsx]

## Sheet: data
sex	age	specialty	Item1	Item2	Item3	Item4	Item5	Item6	Item7	Item8	Item9	Item10	Item11	Item12	Item13	Item14	Item15	eligible	score1	score2	score3	score_global
1	37	1	1	2	2	1	4	3	0	3	3	1	2	3	3	1	2	1	54.1667	37.5	62.5	47.9167
2	46	1	3	3	4	4	4	4	4	4	4	4	0	4	4	3	3	1	79.1667	87.5	100	57.2917
2	54	1	2	2	2	2	3	2	0	2	4	3	3	3	2	3	2	1	75	50	43.75	35.9375
1	32	1	4	4	4	4	3	2	3	4	4	2	1	3	0	2	2	1	50	100	75	68.75
1	57	1	3	3	3	3	3	3	2	3	2	2	1	3	0	2	2	1	41.6667	75	68.75	65.1042
2	55	1	3	1	1	1	4	9	4	4	4	4	4	4	4	4	2	0
1	37	1	9	9	9	9	9	9	9	9	9	9	9	9	9	9	9	0
1	45	1	3	3	3	2	4	2	3	4	4	3	2	2	2	2	2	1	62.5	68.75	81.25	56.25
2	50	1	3	3	3	3	3	3	3	3	2	1	1	3	3	2	2	1	50	75	75	62.5
1	53	1	1	1	1	2	3	2	2	3	4	2	1	3	3	3	1	1	66.6667	31.25	62.5	40.1042
1	52	1	4	3	3	3	4	2	4	3	4	2	2	4	2	2	3	1	66.6667	81.25	81.25	57.2917
1	33	1	3	3	1	2	4	1	3	3	3	2	2	2	0	1	3	1	41.6667	56.25	68.75	60.4167
1	39	1	3	3	3	3	3	2	2	3	3	2	1	2	2	2	1	1	50	75	62.5	59.375
1	43	1	4	3	3	3	4	2	3	3	4	3	3	4	4	4	2	1	91.6667	81.25	75	43.2292
2	62	1	3	3	3	3	3	3	3	3	3	2	2	3	2	2	2	1	58.3333	75	75	58.3333
1	42	1	9	9	9	9	9	9	9	9	4	2	9	9	9	3	2	0
1	57	1	3	2	2	2	3	2	3	3	4	2	3	3	3	3	1	1	75	56.25	68.75	43.75
1	53	1	3	3	3	3	4	2	1	4	2	2	0	3	3	2	2	1	50	75	68.75	60.9375
1	52	1	3	2	1	2	4	2	2	4	2	1	0	3	1	2	2	1	37.5	50	75	62.5
1	59	1	3	3	3	2	4	1	3	4	4	3	0	2	3	3	2	1	62.5	68.75	75	54.6875
2	56	1	3	3	3	3	3	2	2	4	2	1	0	0	0	1	2	1	16.6667	75	68.75	77.6042
1	55	1	2	2	2	1	3	0	0	3	3	2	3	3	2	3	1	1	66.6667	43.75	37.5	36.9792
1	50	1	4	4	4	4	4	3	4	4	3	2	1	3	1	1	2	1	45.8333	100	93.75	75.5208
1	42	1	2	3	3	2	3	0	0	3	4	1	3	3	0	2	2	1	54.1667	62.5	37.5	47.9167
1	32	1	3	4	4	0	4	2	3	3	4	2	1	4	4	4	3	1	79.1667	68.75	75	46.3542
2	42	1	3	3	3	2	2	1	3	3	3	2	1	2	2	3	9	1	54.1667	68.75	56.25	54.1667
1	42	1	4	4	3	3	4	2	4	4	3	1	1	2	2	2	3	1	45.8333	87.5	87.5	70.8333
2	42	1	4	4	4	4	4	2	4	4	3	0	2	4	2	1	2	1	50	100	87.5	71.875
2	49	1	9	3	3	3	0	0	0	3	3	3	3	3	1	3	2	0
2	34	1	3	3	3	2	3	2	2	3	3	2	2	2	2	1	2	1	50	68.75	62.5	57.8125
1	30	1	2	3	1	2	4	3	3	3	4	2	3	4	4	3	2	1	83.3333	50	81.25	41.1458
2	50	1	2	3	2	3	3	3	2	3	4	2	2	2	2	1	2	1	54.1667	62.5	68.75	55.7292
2	53	1	2	2	2	2	4	2	1	2	4	3	3	4	4	4	1	1	91.6667	50	56.25	30.7292
2	59	1	4	3	4	3	4	3	3	4	3	2	0	0	0	0	2	1	20.8333	87.5	87.5	83.3333
1	58	1	3	3	3	9	3	9	3	3	4	9	3	3	3	4	9	0
2	43	1	3	3	3	3	3	3	3	3	3	1	0	3	3	3	2	1	54.1667	75	75	60.4167
2	61	1	1	3	2	0	0	1	1	0	3	0	1	3	2	1	2	1	41.6667	37.5	12.5	41.6667
2	58	1	3	3	3	3	3	2	3	3	3	2	2	3	3	2	2	1	62.5	75	68.75	54.6875
2	58	1	3	3	3	3	3	3	3	3	3	3	2	3	2	3	2	1	66.6667	75	75	54.1667
2	33	1	3	3	3	2	4	2	3	3	2	1	1	1	1	2	3	1	33.3333	68.75	75	69.2708
1	48	1	3	3	3	3	4	9	3	4	3	2	0	0	0	0	2	0
2	54	1	3	3	3	3	3	3	3	3	4	3	2	4	4	2	2	1	79.1667	75	75	47.9167
2	35	1	2	3	3	2	3	2	2	3	3	1	2	2	1	3	2	1	50	62.5	62.5	56.25
1	32	1	3	3	3	2	4	2	2	3	3	3	1	4	4	1	2	1	66.6667	68.75	68.75	51.0417
2	48	1	3	2	3	2	3	1	3	3	3	1	2	3	2	3	2	1	58.3333	62.5	62.5	52.0833
2	61	1	3	3	3	3	2	2	3	3	3	2	3	3	3	2	2	1	66.6667	75	62.5	51.0417
1	32	1	3	3	3	3	4	2	2	3	4	1	3	3	3	3	2	1	70.8333	75	68.75	50.5208
2	54	1	3	3	3	3	4	3	3	4	3	1	3	3	1	1	2	1	50	75	87.5	65.625
1	40	1	3	3	3	3	2	4	2	2	4	4	3	4	0	4	1	1	79.1667	75	62.5	44.7917
2	54	1	3	3	3	1	3	1	3	3	3	0	3	4	4	0	2	1	58.3333	62.5	62.5	52.0833
1	39	1	3	3	3	3	3	2	2	3	3	1	0	1	1	2	3	1	33.3333	75	62.5	67.7083
2	53	1	3	3	3	2	4	3	1	3	3	0	0	0	0	0	2	1	12.5	68.75	68.75	78.125
1	35	1	2	3	3	3	4	2	2	4	3	2	3	4	3	3	3	1	75	68.75	75	48.4375
2	56	1	3	3	3	3	3	3	3	3	3	2	1	0	0	0	2	1	25	75	75	75
1	40	1	3	3	1	1	3	2	2	3	4	2	1	1	1	2	2	1	45.8333	50	62.5	55.2083
1	32	1	3	3	3	2	4	3	3	3	3	2	2	2	1	2	2	1	50	68.75	81.25	62.5
2	42	1	9	9	9	9	9	9	9	9	9	9	9	9	9	9	9	0
2	54	1	4	4	4	4	4	3	4	3	4	4	4	4	4	4	2	1	100	100	87.5	46.875
1	52	1	3	3	3	3	4	3	3	4	3	2	2	3	3	2	3	1	62.5	75	87.5	59.375
2	59	1	3	4	3	2	4	3	1	2	4	2	2	4	4	3	3	1	79.1667	75	62.5	44.7917
2	47	1	4	3	2	3	3	3	1	2	3	2	1	4	3	3	1	1	66.6667	75	56.25	49.4792
1	32	1	1	2	2	0	3	3	1	3	4	2	3	4	4	4	2	1	87.5	31.25	62.5	29.6875
2	58	1	4	4	4	3	4	3	3	4	0	0	0	0	0	0	3	1	0	93.75	87.5	95.3125
1	38	1	1	3	2	2	4	2	4	4	4	2	0	4	0	4	3	1	58.3333	50	87.5	55.2083
2	55	1	3	3	3	3	3	3	3	3	2	0	3	4	4	3	2	1	66.6667	75	75	54.1667
2	49	1	1	3	2	0	3	1	0	3	4	3	3	4	3	3	1	1	83.3333	37.5	43.75	28.6458
2	61	1	4	4	4	4	4	3	4	4	3	2	3	4	3	4	3	1	79.1667	100	93.75	58.8542
2	57	1	2	2	3	1	3	4	3	3	3	0	0	0	0	0	1	1	12.5	50	81.25	76.5625
2	49	1	3	3	3	3	4	4	2	4	3	2	2	3	3	2	2	1	62.5	75	87.5	59.375
2	39	1	4	4	4	4	4	4	4	4	9	9	9	9	9	9	9	0
2	47	1	3	3	2	2	4	3	3	3	3	1	1	3	1	3	3	1	50	62.5	81.25	60.9375
2	49	1	4	3	3	3	4	2	3	4	1	1	0	4	4	3	3	1	54.1667	81.25	81.25	63.5417
2	34	1	3	3	3	4	4	2	3	3	2	2	2	2	2	2	2	1	50	81.25	75	64.0625
1	45	1	4	4	4	2	4	4	4	4	4	2	0	0	2	2	2	1	41.6667	87.5	100	76.0417
2	60	1	4	4	4	3	4	2	2	4	3	2	3	3	2	3	2	1	66.6667	93.75	75	58.8542
2	61	1	3	3	3	1	3	4	3	4	3	3	1	3	3	3	2	1	66.6667	62.5	87.5	54.1667
2	56	1	2	3	3	3	2	2	3	3	3	2	1	1	3	2	2	1	50	68.75	62.5	57.8125
2	50	1	3	3	3	3	3	3	3	4	2	1	2	3	2	2	2	1	50	75	81.25	64.0625
2	39	1	2	4	4	1	2	1	3	3	3	0	1	4	2	0	2	1	41.6667	68.75	56.25	60.4167
1	55	1	3	2	3	2	3	3	3	2	4	2	2	4	4	2	2	1	75	62.5	68.75	45.3125
1	56	1	2	1	1	2	4	3	2	3	4	1	1	4	4	4	1	1	75	37.5	75	40.625
2	61	1	4	4	4	4	4	4	4	4	3	1	3	3	3	3	2	1	66.6667	100	100	66.6667
2	62	1	4	4	4	4	4	3	3	4	3	2	3	3	3	3	3	1	70.8333	100	87.5	61.4583
1	58	1	4	4	4	4	4	1	4	4	4	4	4	4	4	4	0	1	100	100	81.25	45.3125
2	56	1	4	3	3	2	3	3	3	3	3	1	2	3	2	1	2	1	50	75	75	62.5
2	59	1	2	3	3	3	3	3	0	4	3	1	2	2	2	3	2	1	54.1667	68.75	62.5	55.7292
2	56	1	3	4	2	3	4	1	4	4	3	1	0	0	0	0	3	1	16.6667	75	81.25	80.7292
1	36	1	3	4	3	3	4	2	3	4	3	1	1	4	4	2	2	1	62.5	81.25	81.25	59.375
2	32	1	3	3	3	0	3	9	2	3	4	1	1	3	3	2	2	0
2	62	1	3	2	2	3	4	2	2	2	4	3	3	3	2	2	2	1	70.8333	62.5	62.5	45.8333
1	44	1	4	4	3	3	4	3	2	3	3	0	1	3	2	1	3	1	41.6667	87.5	75	69.7917
2	58	1	3	4	4	3	3	3	4	4	3	2	4	4	4	4	3	1	87.5	87.5	87.5	50
1	47	1	4	3	3	3	4	3	3	3	3	2	3	3	3	3	2	1	70.8333	81.25	81.25	55.2083
1	41	1	4	4	4	4	4	4	4	4	4	4	4	4	4	4	3	1	100	100	100	50
1	57	1	3	3	3	1	3	1	3	3	3	1	2	3	1	2	3	1	50	62.5	62.5	56.25
1	55	1	3	4	3	2	4	2	1	4	3	3	3	4	3	3	3	1	79.1667	75	68.75	46.3542
1	32	1	3	2	2	1	4	4	2	4	4	1	0	1	1	1	2	1	33.3333	50	87.5	67.7083
2	60	1	4	4	4	4	4	4	4	4	3	2	1	4	4	2	2	1	66.6667	100	100	66.6667
2	61	1	3	3	3	4	4	2	3	4	4	3	4	4	3	3	3	1	87.5	81.25	81.25	46.875
2	53	1	4	4	3	4	4	3	4	4	3	2	2	4	0	2	3	1	54.1667	93.75	93.75	69.7917
2	31	1	3	3	1	3	4	2	1	3	3	1	1	1	1	1	2	1	33.3333	62.5	62.5	64.5833
2	33	1	3	3	3	3	3	0	3	4	4	4	4	2	2	4	3	1	83.3333	75	62.5	42.7083
2	61	1	4	4	2	2	2	1	4	4	4	3	0	0	0	0	2	1	29.1667	75	68.75	71.3542
1	29	1	4	4	4	4	4	3	2	4	3	2	2	3	3	4	2	1	70.8333	100	81.25	59.8958
1	62	1	3	3	3	3	3	2	1	3	3	2	2	1	2	1	2	1	45.8333	75	56.25	59.8958
2	59	1	4	3	3	3	4	3	3	3	3	2	3	4	4	3	2	1	79.1667	81.25	81.25	51.0417
2	46	1	4	4	4	2	3	2	3	3	2	1	2	4	3	0	2	1	50	87.5	68.75	64.0625
2	53	1	4	4	4	4	4	4	0	4	3	0	3	3	0	3	3	1	50	100	75	68.75
1	44	1	4	4	3	3	4	4	3	4	4	1	3	4	0	4	3	1	66.6667	87.5	93.75	61.9792
1	40	1	9	9	9	9	9	9	9	9	9	9	9	9	9	9	9	0
2	52	1	3	3	3	3	4	4	4	4	3	3	1	3	0	2	3	1	50	75	100	68.75
1	33	1	2	2	2	1	2	2	3	4	4	2	1	3	1	0	2	1	45.8333	43.75	68.75	55.2083
2	32	1	4	4	3	3	3	3	4	4	3	2	2	2	1	2	3	1	50	87.5	87.5	68.75
2	47	1	3	3	3	3	4	3	4	4	3	2	2	3	3	2	2	1	62.5	75	93.75	60.9375
1	50	1	2	3	4	2	4	4	4	4	4	2	0	0	0	0	2	1	25	68.75	100	79.6875
2	59	1	4	3	3	2	4	2	2	4	3	2	0	3	3	3	2	1	58.3333	75	75	58.3333
1	52	1	2	2	2	2	4	2	4	3	3	3	3	3	3	3	2	1	75	50	81.25	45.3125
1	61	1	3	3	3	3	4	3	4	3	4	3	2	3	3	2	2	1	70.8333	75	87.5	55.2083
1	51	1	4	4	4	4	4	4	3	3	3	2	2	4	2	2	2	1	62.5	100	87.5	65.625
2	57	1	3	2	2	2	3	3	3	3	3	2	9	9	9	9	2	0
1	34	1	0	2	2	2	4	3	2	4	4	4	2	4	4	4	0	1	91.6667	37.5	81.25	33.8542
2	30	1	3	3	3	1	3	3	3	3	3	3	3	3	3	3	2	1	75	62.5	75	46.875
2	49	1	9	9	9	9	9	9	9	9	9	9	9	9	9	9	9	0
2	74	1	3	3	3	3	2	2	2	4	2	2	3	0	0	3	2	1	41.6667	75	62.5	63.5417
2	42	1	3	3	3	2	3	9	2	3	2	1	2	3	0	0	2	0
1	42	1	4	4	4	4	4	1	2	2	2	2	0	2	2	2	2	1	41.6667	100	56.25	68.2292
1	41	1	2	4	4	2	4	4	0	4	3	2	2	2	2	0	3	1	45.8333	75	75	64.5833
2	53	1	0	4	4	2	4	2	3	4	3	2	2	3	2	2	3	1	58.3333	62.5	81.25	56.7708
2	47	1	4	4	4	4	4	4	4	4	3	2	4	4	4	4	3	1	87.5	100	100	56.25
2	59	1	3	3	3	3	3	1	3	3	3	2	3	3	3	3	2	1	70.8333	75	62.5	48.9583
1	62	1	3	3	3	3	3	2	2	4	4	3	0	3	0	3	2	1	54.1667	75	68.75	58.8542
2	53	1	4	4	4	4	4	2	4	4	3	1	2	4	4	2	2	1	66.6667	100	87.5	63.5417
2	55	1	3	3	3	3	3	3	3	3	3	2	3	3	3	3	2	1	70.8333	75	75	52.0833
2	55	1	3	2	2	2	3	2	2	3	3	2	0	2	2	2	1	1	45.8333	56.25	62.5	56.7708
2	54	1	3	3	2	2	4	3	3	3	3	1	2	4	0	0	2	1	41.6667	62.5	81.25	65.1042
2	46	1	4	3	3	0	4	2	2	4	3	2	1	3	3	3	3	1	62.5	62.5	75	53.125
2	31	1	3	3	3	2	4	3	4	4	3	3	1	3	3	3	3	1	66.6667	68.75	93.75	57.2917
2	50	1	3	3	3	3	3	2	3	3	3	1	0	4	4	0	3	1	50	75	68.75	60.9375
1	52	1	2	2	3	4	4	3	3	4	3	2	2	4	3	2	2	1	66.6667	68.75	87.5	55.7292
2	50	1	4	3	3	1	4	3	4	4	4	3	3	3	3	3	2	1	79.1667	68.75	93.75	51.0417
2	59	1	2	3	3	3	3	3	3	3	4	4	4	4	4	4	1	1	100	68.75	75	35.9375
2	40	1	3	3	3	2	3	3	3	2	3	2	3	2	2	3	2	1	62.5	68.75	68.75	53.125
1	35	1	4	4	3	3	3	3	3	3	3	3	1	2	1	3	2	1	54.1667	87.5	75	63.5417
2	55	1	1	1	1	1	2	1	0	3	4	3	3	4	4	4	1	1	91.6667	25	37.5	19.7917
2	61	1	4	4	4	3	4	2	0	4	3	0	4	4	4	4	3	1	79.1667	93.75	62.5	49.4792
1	48	1	3	3	3	2	4	3	3	4	3	2	1	2	2	1	2	1	45.8333	68.75	87.5	66.1458
2	50	1	3	3	3	2	4	3	2	4	3	2	1	3	0	2	2	1	45.8333	68.75	81.25	64.5833
1	55	1	3	4	4	3	3	1	3	3	3	3	3	4	3	4	2	1	83.3333	87.5	62.5	45.8333
2	53	1	3	3	3	2	3	2	3	3	4	2	2	1	2	2	2	1	54.1667	68.75	68.75	57.2917
2	46	1	3	3	3	3	3	3	3	3	3	2	3	3	3	1	3	1	62.5	75	75	56.25
2	61	1	4	4	4	4	4	4	2	4	2	2	2	4	4	4	2	1	75	100	87.5	59.375
2	47	1	3	4	4	3	4	3	4	4	4	3	1	4	3	3	2	1	75	87.5	93.75	57.8125
1	32	1	2	3	3	3	4	2	3	3	3	1	3	2	2	2	2	1	54.1667	68.75	75	58.8542
2	54	1	4	4	4	3	4	3	4	3	3	1	0	2	0	2	3	1	33.3333	93.75	87.5	78.6458
2	62	1	3	3	3	3	3	2	3	4	2	2	2	2	2	2	2	1	50	75	75	62.5
2	47	1	4	3	3	1	4	0	3	4	4	2	4	4	4	4	2	1	91.6667	68.75	68.75	38.5417
2	61	1	3	3	3	3	3	3	3	3	3	1	3	3	3	2	2	1	62.5	75	75	56.25
2	50	1	4	3	3	2	4	2	2	3	3	2	3	4	3	2	3	1	70.8333	75	68.75	50.5208
1	44	1	3	3	3	3	3	3	3	3	3	2	3	3	3	3	2	1	70.8333	75	75	52.0833
2	58	1	3	2	1	0	3	2	1	4	4	3	4	3	2	3	1	1	79.1667	37.5	62.5	35.4167
2	52	1	4	4	4	0	4	4	4	4	3	0	1	4	4	1	3	1	54.1667	75	100	66.6667
1	48	1	2	3	2	3	4	3	3	3	3	3	4	3	3	2	2	1	75	62.5	81.25	48.4375
2	64	1	9	2	4	0	4	1	2	4	2	0	4	4	4	4	3	0
2	54	1	3	2	2	2	3	3	2	3	3	2	3	3	3	3	2	1	70.8333	56.25	68.75	45.8333
1	40	1	3	3	3	2	2	2	2	2	4	3	2	3	3	3	1	1	75	68.75	50	42.1875
1	33	1	2	3	3	1	4	0	1	3	2	1	0	2	1	0	3	1	25	56.25	50	64.0625
2	54	1	1	3	3	0	4	9	2	3	3	0	2	4	3	2	3	0
2	44	1	3	3	3	0	3	2	3	3	3	2	0	3	3	1	1	1	50	56.25	68.75	56.25
2	59	1	3	3	2	2	3	3	3	3	3	3	2	3	3	1	2	1	62.5	62.5	75	53.125
1	51	1	3	1	3	0	3	3	3	3	4	3	2	4	3	4	2	1	83.3333	43.75	75	38.0208
2	42	1	3	3	3	2	3	3	1	2	2	0	3	3	2	2	2	1	50	68.75	56.25	56.25
2	57	1	3	3	3	3	3	2	3	3	4	3	3	3	2	3	2	1	75	75	68.75	48.4375
1	52	1	4	4	4	0	4	2	4	4	3	1	2	3	0	0	3	1	37.5	75	87.5	71.875
2	58	1	3	3	3	2	4	2	3	4	3	2	2	3	3	2	2	1	62.5	68.75	81.25	56.25
2	50	1	1	3	3	1	3	3	1	3	2	2	0	3	1	0	2	1	33.3333	50	62.5	61.4583
1	43	1	2	2	2	1	3	1	2	3	4	3	1	4	4	4	2	1	83.3333	43.75	56.25	33.3333
2	62	1	3	3	3	3	4	2	2	4	4	2	0	4	0	2	2	1	50	75	75	62.5
2	59	1	3	3	4	3	4	3	3	3	3	2	3	3	3	3	2	1	70.8333	81.25	81.25	55.2083
1	40	1	4	4	3	3	3	4	2	4	3	1	2	2	3	3	3	1	58.3333	87.5	81.25	63.0208
1	40	1	4	4	4	3	4	3	4	4	4	0	3	0	0	3	3	1	41.6667	93.75	93.75	76.0417
2	37	1	2	3	3	2	3	3	2	3	2	1	1	2	2	2	2	1	41.6667	62.5	68.75	61.9792
1	45	1	1	4	4	1	4	3	2	4	4	2	0	4	3	3	2	1	66.6667	62.5	81.25	52.6042
1	49	1	2	2	2	2	3	3	2	2	4	4	2	4	4	4	2	1	91.6667	50	62.5	32.2917
2	37	1	4	4	4	4	4	4	3	4	2	2	3	3	3	3	2	1	66.6667	100	93.75	65.1042
2	51	1	3	3	3	3	4	2	3	3	3	1	1	2	2	2	2	1	45.8333	75	75	64.5833
2	61	1	3	3	3	3	4	1	2	3	3	2	2	3	3	4	3	1	70.8333	75	62.5	48.9583
2	51	1	4	3	3	2	4	3	4	4	3	2	3	3	3	1	2	1	62.5	75	93.75	60.9375
2	51	1	4	4	4	4	4	4	4	4	4	4	4	4	4	4	3	1	100	100	100	50
1	60	1	2	3	1	3	4	4	3	4	4	3	2	3	0	4	1	1	66.6667	56.25	93.75	54.1667
2	48	1	4	4	4	4	4	4	4	4	4	3	4	4	0	4	3	1	79.1667	100	100	60.4167
1	59	1	2	3	0	1	4	1	4	4	4	3	2	4	4	3	2	1	83.3333	37.5	81.25	38.0208
2	38	1	4	4	4	4	2	3	2	2	4	3	3	4	4	2	2	1	83.3333	100	56.25	47.3958
1	44	1	3	3	3	2	4	3	3	4	3	3	2	4	2	1	2	1	62.5	68.75	87.5	57.8125
2	45	1	1	3	3	3	3	3	3	3	3	3	3	3	3	3	2	1	75	62.5	75	46.875
2	49	1	9	9	9	9	9	9	9	9	9	9	9	9	9	9	9	0
2	38	1	3	3	3	3	3	3	0	4	9	9	9	9	9	9	9	0
2	44	1	3	3	3	2	3	1	3	3	3	1	3	4	2	1	2	1	58.3333	68.75	62.5	53.6458
1	36	1	2	4	4	3	4	2	4	4	4	4	2	2	2	4	0	1	75	81.25	87.5	54.6875
2	59	1	4	4	4	3	4	2	1	4	4	2	3	4	4	2	2	1	79.1667	93.75	68.75	51.0417
1	41	1	3	4	4	0	3	2	2	4	3	2	0	2	2	0	3	1	37.5	68.75	68.75	65.625
2	50	1	2	3	3	2	4	2	2	4	3	1	3	4	2	1	2	1	58.3333	62.5	75	55.2083
1	43	1	3	3	2	2	3	3	3	3	4	1	0	4	4	1	2	1	58.3333	62.5	75	55.2083
2	33	1	3	3	3	3	3	3	3	3	2	2	2	2	2	2	2	1	50	75	75	62.5
2	60	1	3	4	4	2	4	2	4	4	4	4	3	3	1	3	2	1	75	81.25	87.5	54.6875
1	41	1	3	3	3	1	3	3	9	3	9	9	9	9	9	9	9	0
2	57	1	4	4	4	4	3	3	3	3	4	2	4	4	2	2	2	1	75	100	75	56.25
2	54	1	2	2	2	2	2	2	2	2	4	3	4	4	4	4	1	1	95.8333	50	50	27.0833
2	51	1	3	3	2	4	4	3	4	4	3	2	2	3	3	3	3	1	66.6667	75	93.75	58.8542
2	61	1	9	9	9	9	9	9	9	9	9	9	9	9	9	9	9	0
2	54	1	3	3	3	3	3	3	3	4	2	1	3	4	3	3	2	1	66.6667	75	81.25	55.7292
2	49	1	3	3	3	3	4	2	3	3	3	0	1	2	0	2	2	1	33.3333	75	75	70.8333
1	39	1	2	3	3	2	4	2	3	3	4	2	4	4	4	4	1	1	91.6667	62.5	75	38.5417
1	50	1	3	3	2	3	4	4	3	4	3	3	1	1	1	3	0	1	50	68.75	93.75	65.625
2	61	1	3	3	3	3	3	3	3	3	3	3	2	3	2	3	2	1	66.6667	75	75	54.1667
2	54	1	0	2	2	1	3	2	0	3	3	2	0	2	0	0	1	1	29.1667	31.25	50	55.7292
2	48	1	4	4	1	1	4	2	0	3	4	0	2	2	2	0	3	1	41.6667	62.5	56.25	58.8542
2	46	1	3	4	4	4	4	3	2	2	3	2	0	3	2	3	2	1	54.1667	93.75	68.75	63.5417
2	42	1	3	3	2	3	3	3	2	4	3	2	0	3	3	3	2	1	58.3333	68.75	75	56.7708
1	50	1	4	4	4	3	4	2	4	4	4	4	3	3	3	3	2	1	83.3333	93.75	87.5	53.6458
2	55	1	3	3	3	1	2	1	1	4	2	2	0	3	2	0	2	1	37.5	62.5	50	59.375
1	37	1	3	3	1	3	4	1	4	3	3	2	1	1	1	3	2	1	45.8333	62.5	75	61.4583
2	35	1	2	3	1	2	3	1	2	3	4	2	2	3	3	2	2	1	66.6667	50	56.25	43.2292
1	33	1	3	2	3	3	4	3	2	4	3	3	0	2	1	1	2	1	41.6667	68.75	81.25	66.6667
1	53	1	4	4	4	1	4	0	4	4	4	2	0	4	4	4	3	1	75	81.25	75	51.5625
1	36	1	3	3	3	3	4	2	2	4	4	1	2	3	3	2	2	1	62.5	75	75	56.25
2	55	1	2	3	2	1	4	2	3	3	3	2	3	3	3	2	2	1	66.6667	50	75	47.9167
2	37	1	3	3	3	3	3	2	1	3	3	0	2	3	3	3	2	1	58.3333	75	56.25	53.6458
1	53	1	4	3	2	3	4	3	4	4	4	4	2	4	4	4	2	1	91.6667	75	93.75	46.3542
2	54	1	3	4	3	4	3	2	1	4	4	2	3	3	3	3	3	1	75	87.5	62.5	50
2	33	1	2	4	4	4	3	2	3	3	4	2	3	3	3	1	3	1	66.6667	87.5	68.75	55.7292
2	50	1	3	3	3	3	4	4	3	3	3	1	0	2	2	1	3	1	37.5	75	87.5	71.875
2	36	1	3	2	3	0	3	0	0	3	2	2	2	2	2	0	2	1	41.6667	50	37.5	51.0417
2	54	1	4	4	4	4	4	4	4	4	3	1	9	4	4	3	0	0
2	52	1	2	2	2	2	4	0	0	4	4	0	0	3	3	0	3	1	41.6667	50	50	54.1667
2	54	1	2	1	1	0	4	3	1	3	3	2	2	2	2	2	1	1	54.1667	25	68.75	46.3542
1	49	1	4	4	4	4	4	4	4	4	4	4	0	0	0	3	2	1	45.8333	100	100	77.0833
2	44	1	4	3	3	4	4	3	3	4	3	1	0	3	3	0	3	1	41.6667	87.5	87.5	72.9167
2	52	1	2	3	3	2	4	3	3	4	3	1	0	0	0	3	3	1	29.1667	62.5	87.5	72.9167
2	50	1	1	3	3	1	4	3	1	4	4	3	3	3	3	2	2	1	75	50	75	43.75
2	47	1	3	3	3	3	4	3	3	3	4	2	2	3	0	3	3	1	58.3333	75	81.25	59.8958
2	50	1	3	3	3	3	3	2	3	4	4	1	0	2	2	2	3	1	45.8333	75	75	64.5833
2	60	1	4	4	4	4	4	4	3	3	3	3	2	2	2	2	2	1	58.3333	100	87.5	67.7083
2	59	1	3	3	3	3	4	3	3	3	3	2	2	3	2	3	9	1	62.5	75	81.25	57.8125
1	31	1	2	3	3	1	4	3	3	4	4	1	3	4	4	2	2	1	75	56.25	87.5	48.4375
2	59	1	4	4	3	4	3	2	2	3	4	4	1	4	3	4	3	1	83.3333	93.75	62.5	47.3958
1	37	1	2	3	3	2	4	3	3	4	4	3	2	4	4	3	2	1	83.3333	62.5	87.5	45.8333
2	56	1	2	1	2	0	3	1	1	3	3	3	3	4	4	2	2	1	79.1667	31.25	50	30.7292
1	48	1	3	3	3	3	4	3	3	4	4	1	2	3	3	3	3	1	66.6667	75	87.5	57.2917
1	42	1	3	3	1	3	4	2	4	3	4	2	4	4	3	3	2	1	83.3333	62.5	81.25	44.2708
2	62	1	2	3	2	3	3	2	3	3	3	2	1	1	1	2	2	1	41.6667	62.5	68.75	61.9792
1	56	1	2	3	3	3	3	2	3	3	3	0	0	0	0	2	2	1	20.8333	68.75	68.75	73.9583
2	59	1	4	4	4	4	4	3	4	4	4	1	1	4	3	3	2	1	66.6667	100	93.75	65.1042
1	49	1	3	4	3	3	4	2	3	4	3	3	3	3	3	3	3	1	75	81.25	81.25	53.125
2	51	1	3	2	3	2	3	2	3	3	3	2	2	3	1	2	2	1	54.1667	62.5	68.75	55.7292
1	38	1	2	3	3	3	4	2	2	3	3	2	2	3	3	2	2	1	62.5	68.75	68.75	53.125
1	36	1	4	4	4	4	4	2	4	4	3	2	3	3	3	3	2	1	70.8333	100	87.5	61.4583
2	49	1	3	3	3	2	4	2	4	4	4	2	0	0	3	2	2	1	45.8333	68.75	87.5	66.1458
2	47	1	3	2	1	2	4	2	4	4	4	3	3	4	3	3	2	1	83.3333	50	87.5	42.7083
2	54	1	2	2	3	2	3	2	3	3	3	2	2	2	2	3	2	1	58.3333	56.25	68.75	52.0833
2	37	1	2	4	4	2	4	3	2	4	4	2	1	4	3	2	2	1	66.6667	75	81.25	55.7292
1	35	1	2	3	3	2	3	3	1	3	2	2	2	2	2	2	2	1	50	62.5	62.5	56.25
2	38	1	9	9	9	9	9	9	9	9	9	9	9	9	9	9	9	0
1	56	1	2	3	2	1	4	1	2	3	4	1	3	2	2	3	1	1	62.5	50	62.5	46.875
1	42	1	3	3	3	3	4	3	3	4	4	1	3	3	3	3	3	1	70.8333	75	87.5	55.2083
2	46	1	3	3	3	3	3	2	3	3	3	2	3	3	2	2	3	1	62.5	75	68.75	54.6875
1	37	1	2	2	2	2	4	0	0	4	4	4	4	4	3	4	1	1	95.8333	50	50	27.0833
2	29	1	3	3	3	3	3	3	3	3	3	3	3	3	3	3	1	1	75	75	75	50
2	53	1	3	3	3	2	4	2	3	3	4	1	0	3	2	0	2	1	41.6667	68.75	75	65.1042
2	50	1	4	4	3	3	4	2	4	4	4	2	0	0	0	0	2	1	25	87.5	87.5	81.25
2	55	1	2	2	2	2	4	2	3	3	2	1	2	4	4	2	2	1	62.5	50	75	50
2	50	1	3	3	3	3	4	4	2	3	3	2	1	2	2	2	2	1	50	75	81.25	64.0625
1	39	1	3	3	3	3	3	3	3	3	3	2	0	0	0	3	2	1	33.3333	75	75	70.8333
2	50	1	3	3	3	3	3	2	3	3	4	3	1	3	2	1	2	1	58.3333	75	68.75	56.7708
2	59	1	3	3	2	3	3	3	3	3	4	3	3	4	4	3	2	1	87.5	68.75	75	42.1875
2	49	1	3	3	3	3	3	3	1	4	4	3	4	4	4	4	2	1	95.8333	75	68.75	38.0208
2	35	2	2	4	4	4	4	4	2	4	3	0	3	4	4	4	3	1	75	87.5	87.5	56.25
2	57	2	4	3	3	3	4	3	4	4	3	1	2	3	1	1	3	1	45.8333	81.25	93.75	70.8333
2	58	2	3	3	3	3	4	1	4	4	4	3	2	4	2	3	2	1	75	75	81.25	51.5625
2	60	2	4	4	4	3	4	3	4	4	3	0	0	2	1	1	3	1	29.1667	93.75	93.75	82.2917
2	61	2	4	4	4	4	3	0	4	4	4	0	0	0	0	0	2	1	16.6667	100	68.75	83.8542
2	65	2	4	4	4	4	4	4	4	4	4	2	0	3	0	3	3	1	50	100	100	75
2	59	2	3	3	2	2	3	3	2	2	3	2	1	3	2	2	2	1	54.1667	62.5	62.5	54.1667
2	32	2	3	4	4	2	4	3	4	4	4	2	2	2	2	0	3	1	50	81.25	93.75	68.75
1	42	2	4	4	4	3	4	3	4	4	3	2	0	0	2	0	2	1	29.1667	93.75	93.75	82.2917
2	39	2	1	2	2	2	4	3	3	3	3	2	9	9	9	9	2	0
2	60	2	4	4	3	3	4	3	3	4	4	2	3	3	3	3	1	1	75	87.5	87.5	56.25
2	61	2	3	3	2	3	4	2	2	4	2	0	0	0	0	0	3	1	8.33333	68.75	75	81.7708
2	35	2	2	2	2	2	4	3	4	4	3	3	2	2	2	2	2	1	58.3333	50	93.75	56.7708
2	49	2	3	3	3	2	3	3	3	3	3	1	2	3	1	1	2	1	45.8333	68.75	75	63.0208
2	62	2	3	3	3	4	4	3	4	3	3	3	3	3	3	2	3	1	70.8333	81.25	87.5	56.7708
2	43	2	3	4	2	1	4	1	3	4	4	2	3	3	3	3	2	1	75	62.5	75	46.875
2	41	2	3	3	1	4	4	3	4	4	3	2	3	2	2	2	2	1	58.3333	68.75	93.75	61.4583
2	57	2	3	3	3	3	3	3	3	3	2	1	9	9	9	9	3	0
2	57	2	3	3	3	3	3	3	3	3	2	1	2	3	3	1	3	1	50	75	75	62.5
2	55	2	3	3	3	3	4	2	3	3	4	3	4	4	4	4	2	1	95.8333	75	75	39.5833
1	53	2	3	3	3	1	3	3	3	1	2	2	3	3	3	3	9	1	66.6667	62.5	62.5	47.9167
2	37	2	3	3	3	3	3	3	3	3	3	2	3	3	3	3	2	1	70.8333	75	75	52.0833
2	53	2	4	4	4	4	4	4	4	4	3	2	2	2	3	3	3	1	62.5	100	100	68.75
2	45	2	4	3	3	3	4	4	4	4	4	3	2	3	3	3	2	1	75	81.25	100	57.8125
2	64	2	3	3	3	1	3	1	0	4	3	9	9	9	9	1	2	0
2	63	2	3	3	3	3	3	2	4	4	4	2	3	3	0	1	3	1	54.1667	75	81.25	61.9792
1	40	2	3	3	3	1	4	3	3	3	3	2	1	3	1	2	2	1	50	62.5	81.25	60.9375
2	60	2	3	3	3	3	3	3	3	3	4	3	3	3	3	3	2	1	79.1667	75	75	47.9167
2	59	2	1	3	3	3	3	1	1	1	2	0	0	2	2	0	2	1	25	62.5	37.5	62.5
2	42	2	3	3	3	3	4	0	2	3	4	3	4	4	0	3	2	1	75	75	56.25	45.3125
2	47	2	4	4	4	3	4	3	3	4	3	2	1	3	3	2	3	1	58.3333	93.75	87.5	66.1458
2	61	2	4	3	3	2	4	1	3	4	1	1	1	3	2	2	2	1	41.6667	75	75	66.6667
2	43	2	4	4	4	4	4	4	4	4	3	1	4	3	3	3	3	1	70.8333	100	100	64.5833
1	48	2	3	3	3	2	3	1	2	3	4	2	0	0	1	1	2	1	33.3333	68.75	56.25	64.5833
2	61	2	4	4	4	4	4	4	4	4	2	0	0	2	2	2	3	1	33.3333	100	100	83.3333
2	59	2	3	3	3	1	4	3	3	3	3	2	2	3	1	9	2	0
2	62	2	4	4	4	4	4	4	4	4	3	2	2	2	2	2	3	1	54.1667	100	100	72.9167
1	56	2	3	3	3	2	3	2	3	3	3	3	0	0	1	2	3	1	37.5	68.75	68.75	65.625
2	64	2	4	4	4	4	4	4	4	4	3	2	3	3	2	2	2	1	62.5	100	100	68.75
2	52	2	2	3	3	3	4	1	3	1	3	2	2	3	3	3	9	1	66.6667	68.75	56.25	47.9167
2	58	2	3	3	3	0	4	3	3	3	2	0	0	3	9	0	3	0
2	48	2	1	3	3	3	3	3	2	4	3	1	3	3	2	3	2	1	62.5	62.5	75	53.125
2	63	2	3	3	3	9	3	9	9	9	3	9	9	9	9	9	2	0
2	46	2	3	4	4	3	4	4	4	4	3	2	1	3	0	2	3	1	45.8333	87.5	100	73.9583
2	66	2	3	3	3	1	3	3	3	3	3	3	3	3	3	3	3	1	75	62.5	75	46.875
2	63	2	3	3	3	2	3	3	3	3	0	0	0	1	1	1	2	1	12.5	68.75	75	79.6875
2	62	2	3	3	3	2	4	3	3	3	3	1	2	3	3	2	3	1	58.3333	68.75	81.25	58.3333
2	66	2	3	1	1	1	3	3	3	4	3	1	9	9	9	9	3	0
2	50	2	3	4	2	2	4	4	3	4	2	1	0	0	0	0	3	1	12.5	68.75	93.75	84.375
2	39	2	3	4	3	3	4	4	2	4	3	2	0	0	1	0	3	1	25	81.25	87.5	79.6875
1	35	2	3	3	3	3	3	3	3	3	3	2	2	3	3	2	2	1	62.5	75	75	56.25
2	47	2	3	3	3	2	3	3	3	3	4	4	3	3	3	3	2	1	83.3333	68.75	75	44.2708
2	61	2	4	2	3	9	4	1	4	4	3	1	2	2	2	2	3	0
2	65	2	3	3	3	3	3	1	3	3	2	1	0	2	2	0	2	1	29.1667	75	62.5	69.7917
2	59	2	4	4	4	3	4	3	2	2	3	1	0	3	3	0	3	1	41.6667	93.75	68.75	69.7917
2	50	2	9	4	4	1	4	3	3	1	3	1	2	2	1	2	2	0
2	63	2	9	9	9	9	9	9	9	9	3	2	1	2	0	0	3	0
2	56	2	3	3	1	1	3	3	3	3	3	1	3	3	3	1	3	1	58.3333	50	75	52.0833
2	54	2	3	3	3	3	3	2	4	4	4	2	2	2	2	2	2	1	58.3333	75	81.25	59.8958
2	55	2	2	4	4	3	4	3	4	4	4	2	4	4	3	3	2	1	83.3333	81.25	93.75	52.0833
2	49	2	3	2	3	2	2	2	3	2	3	2	2	3	3	3	2	1	66.6667	62.5	56.25	46.3542
2	60	2	4	4	4	4	4	4	4	4	4	3	0	4	4	3	3	1	75	100	100	62.5
2	63	2	3	3	3	3	3	3	3	3	3	2	2	2	2	2	2	1	54.1667	75	75	60.4167
2	61	2	3	3	3	3	4	3	3	3	3	1	2	2	2	2	2	1	50	75	81.25	64.0625
2	47	2	3	3	3	2	4	2	2	3	3	2	1	3	2	3	2	1	58.3333	68.75	68.75	55.2083
2	57	2	4	4	3	2	3	3	4	4	3	2	1	2	1	2	2	1	45.8333	81.25	87.5	69.2708
2	58	2	3	4	4	3	4	3	4	3	4	3	3	3	3	2	3	1	75	87.5	87.5	56.25
2	59	2	3	1	3	3	4	4	3	4	4	3	0	0	0	2	2	1	37.5	62.5	93.75	70.3125
2	63	2	4	4	4	4	4	4	4	4	3	3	4	4	4	4	3	1	91.6667	100	100	54.1667
2	49	2	2	4	2	3	4	2	2	4	3	3	3	3	3	3	2	1	75	68.75	75	48.4375
2	43	2	3	3	3	1	4	1	4	4	3	3	1	3	2	3	3	1	62.5	62.5	81.25	54.6875
1	33	2	3	3	3	3	3	3	3	3	4	2	2	2	0	0	2	1	41.6667	75	75	66.6667
2	64	2	3	3	3	3	4	1	3	1	3	2	3	2	0	1	3	1	45.8333	75	56.25	59.8958
2	56	2	3	3	3	3	3	2	3	2	2	2	4	4	4	4	2	1	83.3333	75	62.5	42.7083
2	43	2	3	3	3	2	3	3	3	3	3	3	2	3	3	2	2	1	66.6667	68.75	75	52.6042
2	47	2	4	4	9	9	9	9	9	9	2	9	9	9	4	9	3	0
2	62	2	4	4	4	2	4	4	4	4	3	3	2	2	2	2	0	1	58.3333	87.5	100	67.7083
2	58	2	3	3	3	3	3	1	4	4	3	3	2	3	2	2	2	1	62.5	75	75	56.25
2	49	2	3	3	2	3	3	9	3	3	3	0	0	3	0	2	2	0
2	52	2	2	3	2	1	3	2	2	2	3	3	0	0	2	3	2	1	45.8333	50	56.25	53.6458
2	45	2	9	9	9	9	9	9	9	9	9	9	9	9	9	9	9	0
2	61	2	4	3	3	3	4	4	4	4	3	2	0	3	3	2	2	1	54.1667	81.25	100	68.2292
2	57	2	9	9	9	9	9	9	9	9	9	9	9	9	9	9	9	0
2	72	2	1	3	3	1	3	4	3	4	0	0	0	0	0	0	3	1	0	50	87.5	84.375
2	56	2	2	2	2	2	3	9	9	2	3	3	2	3	3	3	2	0
2	58	2	3	3	3	2	3	1	2	2	2	3	0	2	2	1	2	1	41.6667	68.75	50	58.8542
2	59	2	3	3	3	3	3	3	2	3	2	2	0	0	0	0	3	1	16.6667	75	68.75	77.6042
2	45	2	2	1	1	1	3	3	3	2	3	2	3	3	2	3	2	1	66.6667	31.25	68.75	41.6667
1	40	2	1	2	2	2	3	3	3	3	4	4	3	9	9	4	1	0
2	58	2	2	3	4	3	4	4	4	4	2	2	3	3	1	1	2	1	50	75	100	68.75
2	52	2	1	1	1	1	1	1	1	1	3	3	3	3	3	3	1	1	75	25	25	25
2	59	2	9	9	9	9	9	9	9	9	9	9	9	9	9	9	9	0
2	61	2	2	4	3	4	2	3	3	3	3	3	2	0	0	3	2	1	45.8333	81.25	68.75	64.5833
2	71	2	3	2	2	2	3	1	3	3	2	1	0	0	0	0	3	1	12.5	56.25	62.5	73.4375
2	56	2	2	2	2	2	4	3	4	4	4	2	3	3	0	2	2	1	58.3333	50	93.75	56.7708
2	57	2	4	4	3	3	4	2	4	3	3	2	2	2	2	2	3	1	54.1667	87.5	81.25	65.1042
2	75	2	3	3	3	3	9	9	9	4	3	0	0	0	0	0	2	0
2	58	2	1	1	1	3	3	2	2	3	3	1	3	3	3	3	2	1	66.6667	37.5	62.5	41.6667
2	43	2	2	3	3	0	3	3	3	3	3	3	2	3	3	1	2	1	62.5	50	75	50
2	69	2	3	3	3	3	3	3	3	3	0	0	0	3	3	2	3	1	33.3333	75	75	70.8333
2	40	2	4	4	4	4	4	3	3	4	4	2	2	3	3	3	2	1	70.8333	100	87.5	61.4583
2	54	2	3	3	3	3	3	1	2	3	3	2	3	3	3	3	2	1	70.8333	75	56.25	47.3958
2	60	2	4	2	2	3	3	3	4	2	3	3	1	3	1	1	2	1	50	68.75	75	60.9375
2	66	2	4	4	4	4	4	4	4	4	3	1	2	2	1	0	3	1	37.5	100	100	81.25
2	51	2	3	3	3	3	3	9	2	3	3	2	1	2	2	1	2	0
2	66	2	9	3	3	1	3	2	4	4	4	0	3	4	1	2	2	0
2	66	2	3	3	3	3	4	1	2	2	4	3	3	4	4	4	2	1	91.6667	75	56.25	36.9792
2	60	2	4	4	4	3	4	3	2	4	3	2	2	3	2	2	2	1	58.3333	93.75	81.25	64.5833
2	64	2	4	3	2	1	4	3	3	0	4	4	4	4	4	4	0	1	100	62.5	62.5	31.25
2	55	2	4	4	4	2	4	2	3	3	3	1	1	3	1	2	2	1	45.8333	87.5	75	67.7083
2	62	2	2	3	3	0	4	1	4	4	1	0	0	0	0	0	3	1	4.16667	50	81.25	80.7292
2	41	2	3	3	3	3	4	3	4	4	3	2	1	1	2	1	3	1	41.6667	75	93.75	71.3542
2	58	2	4	4	4	3	4	3	4	4	4	3	3	3	2	3	2	1	75	93.75	93.75	59.375
2	60	2	2	2	3	3	4	4	3	3	2	2	0	0	0	1	2	1	20.8333	62.5	87.5	77.0833
2	53	2	3	3	3	3	2	3	4	3	3	1	3	3	3	3	3	1	66.6667	75	75	54.1667
2	58	2	2	1	0	1	3	2	4	3	4	3	3	3	3	3	3	1	79.1667	25	75	35.4167
2	56	2	3	3	3	3	3	3	3	3	3	3	4	4	2	4	2	1	83.3333	75	75	45.8333
2	58	2	3	3	3	2	2	2	2	2	2	1	0	0	3	2	1	1	33.3333	68.75	50	63.0208
2	52	2	3	3	3	3	3	0	2	3	3	1	0	0	0	0	3	1	16.6667	75	50	72.9167
2	99	2	1	3	3	3	4	3	1	4	2	2	1	2	2	1	2	1	41.6667	62.5	75	63.5417
2	48	2	3	3	3	2	2	2	2	2	3	1	0	3	3	0	3	1	41.6667	68.75	50	58.8542
1	47	2	3	4	2	2	4	4	3	4	4	4	4	4	4	4	2	1	100	68.75	93.75	40.625
1	51	2	3	4	4	2	4	3	4	4	2	2	1	1	1	1	2	1	33.3333	81.25	93.75	77.0833
2	40	2	4	3	3	3	4	2	3	4	3	3	2	3	2	0	2	1	54.1667	81.25	81.25	63.5417
2	65	2	0	4	4	4	4	3	3	4	4	3	3	3	1	3	2	1	70.8333	75	87.5	55.2083
1	42	2	2	3	3	0	2	0	2	0	3	2	3	4	2	2	2	1	66.6667	50	25	35.4167
2	53	2	2	3	3	0	2	0	2	0	4	4	2	4	4	3	2	1	87.5	50	25	25
2	39	2	3	3	3	2	3	1	2	3	4	2	3	4	4	4	2	1	87.5	68.75	56.25	37.5
2	51	2	3	3	3	1	9	9	4	4	3	2	2	3	2	2	2	0
1	32	2	4	4	4	4	4	4	4	4	3	0	2	1	1	2	3	1	37.5	100	100	81.25
2	47	2	3	2	2	2	3	3	3	3	4	4	4	4	4	4	2	1	100	56.25	75	32.8125
2	37	2	3	3	3	1	4	1	4	4	3	1	1	1	1	2	3	1	37.5	62.5	81.25	67.1875
2	59	2	2	3	4	3	4	4	4	4	4	3	3	3	2	1	3	1	66.6667	75	100	60.4167
2	58	2	3	3	3	3	3	9	3	3	3	2	1	2	3	1	0	0
1	34	2	3	3	3	2	4	2	4	4	3	2	1	3	3	1	3	1	54.1667	68.75	87.5	61.9792
2	53	2	3	3	3	3	3	3	3	3	3	3	3	3	3	2	2	1	70.8333	75	75	52.0833
2	47	2	2	4	4	3	4	4	4	4	4	2	3	4	4	3	3	1	83.3333	81.25	100	53.6458
2	57	2	3	3	3	3	4	2	3	3	3	2	1	1	1	1	2	1	37.5	75	75	68.75
2	62	2	2	2	2	1	4	2	3	3	4	3	2	2	2	3	2	1	66.6667	43.75	75	46.3542
2	48	2	4	3	3	3	4	2	4	4	4	1	3	1	1	0	3	1	41.6667	81.25	87.5	71.3542
2	55	2	3	4	3	3	4	4	4	4	3	3	0	2	3	3	3	1	58.3333	81.25	100	66.1458
2	58	2	4	4	4	4	4	2	4	4	3	1	3	3	3	3	3	1	66.6667	100	87.5	63.5417
2	58	2	9	9	9	9	9	9	3	3	9	9	9	9	9	3	9	0
2	55	2	4	3	3	3	3	1	3	3	3	0	0	1	1	1	3	1	25	81.25	62.5	73.4375
2	47	3	4	4	4	4	4	2	4	4	3	3	0	0	0	0	3	1	25	100	87.5	84.375
2	55	2	3	4	4	4	3	1	3	4	3	1	1	1	1	1	3	1	33.3333	93.75	68.75	73.9583
2	51	2	4	4	3	2	4	2	4	4	2	0	1	4	0	2	3	1	37.5	81.25	87.5	73.4375
2	54	2	9	4	4	1	4	3	3	1	4	3	3	3	3	4	2	0
1	64	3	3	2	1	3	3	2	3	3	4	3	3	4	3	4	2	1	87.5	56.25	68.75	37.5
1	53	3	3	2	2	2	3	3	3	3	3	3	1	1	1	3	2	1	50	56.25	75	57.8125
1	59	3	2	3	2	3	4	2	1	3	4	4	4	4	4	4	1	1	100	62.5	62.5	31.25
1	57	3	2	3	3	3	3	1	3	3	3	2	2	3	2	3	2	1	62.5	68.75	62.5	51.5625
1	49	3	3	3	3	2	4	3	1	3	3	2	3	3	3	1	2	1	62.5	68.75	68.75	53.125
1	52	3	3	3	3	3	3	3	3	3	3	3	3	3	2	2	2	1	66.6667	75	75	54.1667
1	51	3	4	4	4	4	4	4	4	4	4	2	2	4	4	4	3	1	83.3333	100	100	58.3333
1	31	3	2	3	2	3	4	4	4	4	4	2	3	4	4	4	2	1	87.5	62.5	100	46.875
1	58	3	4	4	4	4	4	1	2	3	4	3	2	4	4	4	2	1	87.5	100	62.5	46.875
2	67	3	3	2	2	4	4	2	4	4	4	2	2	2	2	3	2	1	62.5	68.75	87.5	57.8125
1	52	3	2	2	2	2	3	2	3	3	3	3	3	3	2	2	2	1	66.6667	50	68.75	46.3542
1	59	3	3	3	9	3	4	3	3	4	2	2	0	3	0	0	2	0
1	42	3	3	3	3	2	3	1	2	3	3	0	3	3	3	3	1	1	62.5	68.75	56.25	50
2	56	3	4	1	4	4	4	3	3	3	4	2	9	9	9	9	3	0
1	32	3	2	3	3	3	4	2	3	4	4	2	2	2	1	2	2	1	54.1667	68.75	81.25	60.4167
2	50	3	4	2	3	2	4	1	3	4	4	2	4	4	4	4	3	1	91.6667	68.75	75	40.1042
1	52	3	1	3	2	2	4	2	9	3	4	2	1	4	1	2	1	0
2	61	2	3	3	3	1	4	0	2	4	3	0	0	0	0	2	3	1	20.8333	62.5	62.5	70.8333
2	55	3	3	2	3	3	3	2	3	3	4	3	3	3	2	3	2	1	75	68.75	68.75	46.875
2	32	2	2	3	3	3	4	2	4	4	2	2	1	1	1	1	3	1	33.3333	68.75	87.5	72.3958
2	55	2	3	3	3	3	3	1	3	2	4	4	3	3	0	3	2	1	70.8333	75	56.25	47.3958
2	71	3	3	3	3	3	4	2	3	4	3	1	0	3	3	3	2	1	54.1667	75	81.25	61.9792
1	42	3	4	3	3	3	4	4	4	3	2	1	3	3	2	3	3	1	58.3333	81.25	93.75	64.5833
1	51	3	2	3	3	3	3	2	2	3	3	3	2	3	0	3	1	1	58.3333	68.75	62.5	53.6458
1	37	3	3	3	3	3	4	2	3	3	4	2	2	3	3	2	2	1	66.6667	75	75	54.1667
2	59	3	4	4	4	4	4	2	3	4	4	4	1	3	3	3	2	1	75	100	81.25	57.8125
1	59	3	4	3	1	4	4	2	3	3	3	2	1	3	3	2	2	1	58.3333	75	75	58.3333
2	58	3	3	3	3	1	3	2	3	3	3	1	2	3	3	3	2	1	62.5	62.5	68.75	51.5625
1	47	3	9	9	9	9	9	9	9	9	4	2	2	4	0	2	1	0
2	47	3	4	4	4	4	4	3	3	2	3	0	1	3	3	3	2	1	54.1667	100	75	66.6667
2	52	2	4	4	4	4	4	3	3	2	3	3	3	3	3	3	3	1	75	100	75	56.25
2	59	3	2	3	3	3	4	2	3	3	3	2	2	2	2	2	2	1	54.1667	68.75	75	58.8542
2	47	3	4	4	4	4	4	3	4	4	2	0	2	1	1	2	3	1	33.3333	100	93.75	81.7708
1	38	2	3	3	3	2	4	3	3	4	3	3	1	2	2	3	0	1	58.3333	68.75	87.5	59.8958
2	59	3	3	2	1	3	3	1	2	2	3	2	2	3	3	2	2	1	62.5	56.25	50	45.3125
1	42	3	4	4	4	2	4	1	2	3	3	2	3	3	3	3	2	1	70.8333	87.5	62.5	52.0833
1	52	3	4	4	4	3	4	2	4	4	3	3	1	2	0	1	2	1	41.6667	93.75	87.5	74.4792
1	62	3	4	4	4	2	4	3	3	3	3	3	3	3	3	3	2	1	75	87.5	81.25	54.6875
1	56	3	4	3	2	1	4	2	3	3	4	2	2	3	3	2	2	1	66.6667	62.5	75	51.0417
1	50	3	3	3	3	3	3	9	3	3	2	1	3	3	3	3	2	0
1	56	3	4	3	3	3	3	2	3	4	4	3	3	3	3	4	2	1	83.3333	81.25	75	47.3958
2	55	3	3	3	3	3	3	1	3	3	3	2	1	2	2	1	2	1	45.8333	75	62.5	61.4583
1	45	3	3	4	4	1	3	3	3	4	3	0	1	2	0	3	3	1	37.5	75	81.25	70.3125
1	55	3	3	3	3	2	4	4	3	3	4	4	4	4	3	2	1	1	87.5	68.75	87.5	45.3125
1	56	3	3	3	3	3	3	1	2	3	3	3	3	3	3	3	2	1	75	75	56.25	45.3125
1	51	3	9	2	2	2	3	3	2	3	4	3	3	3	3	3	2	0
1	50	3	3	2	2	1	3	1	2	3	4	1	0	1	1	0	2	1	29.1667	50	56.25	61.9792
2	63	2	3	3	3	4	4	3	4	3	3	2	0	3	3	3	3	1	58.3333	81.25	87.5	63.0208
2	53	3	3	3	3	2	3	2	2	4	3	2	2	2	2	2	3	1	54.1667	68.75	68.75	57.2917
1	56	3	3	3	3	2	4	2	3	3	3	2	1	1	1	3	2	1	45.8333	68.75	75	63.0208
1	54	3	3	2	3	2	3	2	2	3	4	4	3	4	4	2	1	1	87.5	62.5	62.5	37.5
1	30	3	2	3	3	4	4	3	4	4	3	3	2	4	4	2	3	1	75	75	93.75	54.6875
2	35	2	3	3	3	3	4	3	3	3	4	3	3	3	2	3	2	1	75	75	81.25	51.5625
1	58	3	3	4	3	4	4	2	2	4	3	2	2	3	3	2	2	1	62.5	87.5	75	59.375
1	54	3	2	3	0	2	4	0	4	2	3	3	3	3	3	3	2	1	75	43.75	62.5	39.0625
2	57	2	3	3	3	3	3	2	2	3	2	1	2	2	2	1	3	1	41.6667	75	62.5	63.5417
2	38	2	0	4	3	3	3	3	3	3	3	1	3	0	0	0	3	1	29.1667	62.5	75	69.7917
2	36	2	3	3	3	2	3	2	3	3	4	1	2	2	2	0	2	1	45.8333	68.75	68.75	61.4583
2	45	2	3	2	3	2	3	3	3	2	4	3	0	0	0	2	1	1	37.5	62.5	68.75	64.0625
1	32	2	3	3	2	3	4	1	4	3	3	2	2	3	2	3	9	1	62.5	68.75	75	54.6875
2	43	2	2	3	0	0	2	2	4	2	3	2	1	3	4	2	2	1	62.5	31.25	62.5	42.1875
1	55	3	4	4	4	4	4	3	4	4	3	2	3	3	3	3	3	1	70.8333	100	93.75	63.0208
1	60	3	4	4	4	4	4	4	4	4	3	2	0	0	0	0	3	1	20.8333	100	100	89.5833
2	60	3	3	3	3	1	4	3	3	3	4	1	0	4	3	0	2	1	50	62.5	81.25	60.9375
1	38	3	3	3	3	2	3	3	3	3	4	2	9	3	9	3	2	0
2	54	3	4	3	3	3	4	3	2	4	3	2	0	1	1	0	3	1	29.1667	81.25	81.25	76.0417
2	48	3	2	2	3	1	4	3	2	3	4	2	1	0	3	3	2	1	54.1667	50	75	54.1667
1	40	3	4	3	3	1	0	2	3	0	2	2	3	4	4	4	1	1	79.1667	68.75	31.25	35.4167
2	43	2	3	3	3	3	4	1	4	4	3	0	2	3	2	2	3	1	50	75	81.25	64.0625
2	48	2	3	2	2	2	3	1	3	3	4	3	2	3	1	0	1	1	54.1667	56.25	62.5	52.6042
2	49	2	3	3	2	2	3	2	3	3	4	4	4	4	4	3	2	1	95.8333	62.5	68.75	34.8958
1	35	2	3	3	3	3	3	3	3	3	3	1	3	3	3	3	3	1	66.6667	75	75	54.1667
1	35	2	3	3	3	3	4	3	3	3	4	3	2	3	3	3	2	1	75	75	81.25	51.5625
1	47	2	3	3	2	2	3	3	3	3	4	3	2	3	2	2	2	1	66.6667	62.5	75	51.0417
2	56	2	0	4	3	3	4	2	4	3	3	2	2	0	0	0	2	1	29.1667	62.5	81.25	71.3542
1	55	3	2	4	4	2	4	4	4	4	3	2	1	3	1	2	2	1	50	75	100	68.75
2	63	3	3	3	3	3	4	0	4	4	3	3	2	2	2	1	2	1	54.1667	75	75	60.4167
2	55	3	4	4	4	4	4	4	4	4	4	2	2	2	3	2	3	1	62.5	100	100	68.75
2	52	3	2	2	2	3	4	4	4	4	4	3	4	4	4	4	2	1	95.8333	56.25	100	41.1458
2	64	2	2	1	1	1	3	3	3	4	4	1	4	4	4	4	1	1	87.5	31.25	81.25	34.375
2	50	3	9	3	3	3	2	2	3	3	3	1	3	3	3	3	2	0
1	40	3	2	2	2	1	3	1	3	2	3	1	3	3	3	3	2	1	66.6667	43.75	56.25	41.6667
2	62	3	3	3	3	3	3	3	4	4	4	2	3	3	3	3	3	1	75	75	87.5	53.125
1	48	3	4	4	4	4	4	2	4	4	4	3	1	4	4	4	3	1	83.3333	100	87.5	55.2083
1	50	3	4	4	4	4	4	3	4	4	4	3	4	4	4	1	3	1	83.3333	100	93.75	56.7708
1	52	3	1	2	2	2	3	3	3	3	4	2	3	4	3	4	2	1	83.3333	43.75	75	38.0208
2	34	3	3	3	3	2	3	2	3	3	4	3	1	3	3	2	2	1	66.6667	68.75	68.75	51.0417
1	53	3	4	4	4	4	4	3	4	4	3	2	0	2	1	1	3	1	37.5	100	93.75	79.6875
1	39	3	4	4	4	2	4	0	3	3	4	3	1	3	1	2	3	1	58.3333	87.5	62.5	58.3333
1	41	3	3	2	3	3	4	3	3	4	3	2	9	3	3	3	2	0
1	55	3	1	3	3	4	4	3	4	4	4	3	3	3	3	3	3	1	79.1667	68.75	93.75	51.0417
2	59	3	2	3	3	2	3	3	3	3	2	1	2	3	3	2	2	1	54.1667	62.5	75	57.2917
1	60	3	4	3	3	3	3	0	3	4	4	4	3	3	3	3	3	1	83.3333	81.25	62.5	44.2708
2	47	3	3	4	4	0	4	9	3	3	2	0	0	0	1	0	3	0
1	35	3	3	4	4	4	4	1	3	4	4	3	2	2	4	3	2	1	75	93.75	75	54.6875
1	62	3	3	2	2	2	3	2	2	2	3	1	0	0	0	0	2	1	16.6667	56.25	56.25	69.7917
2	52	3	3	3	3	3	3	2	2	2	3	3	3	3	3	3	1	1	75	75	56.25	45.3125
1	51	3	3	3	2	0	4	0	3	2	4	3	0	4	0	2	3	1	54.1667	50	56.25	49.4792
1	54	3	2	3	3	3	3	1	4	3	4	3	2	4	3	2	1	1	75	68.75	68.75	46.875
1	57	3	2	2	2	2	4	0	3	3	4	3	1	3	2	1	2	1	58.3333	50	62.5	48.9583
2	42	2	3	3	3	1	4	1	4	3	3	2	0	0	3	3	3	1	45.8333	62.5	75	61.4583
2	61	3	2	2	4	1	4	2	3	4	4	2	3	3	3	3	3	1	75	56.25	81.25	46.875
1	52	3	3	3	3	2	4	3	3	4	3	2	4	4	4	4	3	1	87.5	68.75	87.5	45.3125
2	40	3	9	4	4	4	4	4	1	2	3	0	0	0	0	0	2	0
1	59	3	3	4	4	3	4	3	3	2	4	1	3	3	1	4	2	1	66.6667	87.5	75	57.2917
1	53	3	3	3	2	4	4	3	4	4	3	2	0	3	3	2	3	1	54.1667	75	93.75	65.1042
2	49	3	3	4	4	4	4	2	3	4	4	2	1	3	3	2	1	1	62.5	93.75	81.25	62.5
2	52	3	3	3	3	3	3	2	2	2	2	1	2	2	2	2	2	1	45.8333	75	56.25	59.8958
1	58	3	3	3	3	3	3	0	3	3	3	1	3	3	3	3	3	1	66.6667	75	56.25	49.4792
1	50	3	3	3	3	4	4	2	2	4	4	1	1	1	1	1	2	1	37.5	81.25	75	70.3125
1	55	3	3	9	3	1	4	2	3	3	4	2	3	4	4	1	2	0
1	32	3	4	4	4	2	4	2	4	4	4	4	4	4	4	4	3	1	100	87.5	87.5	43.75
2	37	3	3	3	3	3	4	3	3	4	3	2	2	4	3	2	3	1	66.6667	75	87.5	57.2917
1	59	3	3	3	3	3	3	2	3	3	3	3	3	4	4	4	2	1	87.5	75	68.75	42.1875
1	50	3	4	4	4	4	4	3	3	4	2	0	0	0	0	0	3	1	8.33333	100	87.5	92.7083
1	55	3	2	3	2	2	4	1	3	3	3	2	2	3	3	3	2	1	66.6667	56.25	68.75	47.9167
2	64	3	3	3	3	1	3	2	3	3	3	2	2	2	2	2	1	1	54.1667	62.5	68.75	55.7292
1	51	3	2	3	3	2	3	0	3	3	3	1	1	3	3	0	2	1	45.8333	62.5	56.25	56.7708
2	59	3	4	4	3	3	4	2	4	4	4	3	0	0	1	0	2	1	33.3333	87.5	87.5	77.0833
2	56	3	4	4	4	4	4	2	4	4	4	3	3	4	4	4	2	1	91.6667	100	87.5	51.0417
1	58	3	2	2	3	3	3	3	2	3	2	2	3	2	3	2	2	1	58.3333	62.5	68.75	53.6458
2	44	2	1	3	2	1	3	1	3	2	3	2	2	3	1	1	2	1	50	43.75	56.25	50
2	99	3	3	3	3	0	3	0	4	4	4	1	9	9	9	9	3	0
1	52	3	3	3	3	3	3	3	3	3	4	2	2	3	3	3	2	1	70.8333	75	75	52.0833
1	39	3	2	2	2	1	3	1	2	3	4	4	1	3	3	4	1	1	79.1667	43.75	56.25	35.4167
1	57	3	3	3	3	0	4	9	3	3	2	2	3	2	2	2	3	0
2	50	3	3	3	3	2	3	2	3	2	4	4	0	0	0	0	2	1	33.3333	68.75	62.5	66.1458
2	61	3	9	9	9	9	2	2	2	2	4	2	3	4	1	3	3	0
2	76	3	3	3	3	3	3	0	3	3	2	0	3	4	0	1	3	1	41.6667	75	56.25	61.9792
1	38	2	3	3	3	2	4	3	3	3	3	2	3	4	2	3	2	1	70.8333	68.75	81.25	52.0833
2	63	3	2	2	2	3	3	2	3	3	4	4	0	0	0	3	2	1	45.8333	56.25	68.75	58.3333
1	46	3	3	3	3	2	3	3	3	3	4	2	4	4	4	4	2	1	91.6667	68.75	75	40.1042
1	55	3	3	3	3	3	3	3	3	3	2	1	9	3	2	2	2	0
1	35	3	2	3	3	3	4	2	3	3	3	1	2	3	2	3	2	1	58.3333	68.75	75	56.7708
1	54	3	0	4	4	1	4	2	3	4	4	2	2	4	3	3	3	1	75	56.25	81.25	46.875
1	32	3	4	4	3	3	4	3	4	4	3	1	0	1	1	0	2	1	25	87.5	93.75	82.8125
1	57	3	9	9	9	9	9	9	9	9	9	9	9	9	9	9	9	0
2	57	3	9	4	4	1	4	3	3	3	4	1	2	4	4	4	3	0
1	55	3	3	2	3	1	4	1	3	4	4	3	3	3	3	3	2	1	79.1667	56.25	75	43.2292
2	53	3	3	3	3	3	4	3	3	4	4	1	1	1	1	2	2	1	41.6667	75	87.5	69.7917
2	53	3	0	4	4	4	4	3	3	4	4	2	0	2	2	2	3	1	50	75	87.5	65.625
1	50	3	4	4	4	0	4	1	2	4	3	2	3	4	4	2	3	1	75	75	68.75	48.4375
1	33	3	3	3	3	3	4	2	3	4	4	2	4	3	3	3	3	1	79.1667	75	81.25	49.4792
2	32	3	4	3	3	3	4	2	4	4	4	0	3	3	3	2	3	1	62.5	81.25	87.5	60.9375
1	55	3	3	4	4	4	4	3	3	4	3	1	2	3	2	2	2	1	54.1667	93.75	87.5	68.2292
1	56	3	4	4	4	3	4	2	3	4	3	3	1	2	3	2	2	1	58.3333	93.75	81.25	64.5833
1	56	3	3	3	3	2	4	2	2	3	3	1	2	3	2	2	2	1	54.1667	68.75	68.75	57.2917
1	50	3	3	2	2	2	3	3	3	3	4	2	3	4	4	4	2	1	87.5	56.25	75	39.0625
1	56	3	4	4	4	4	4	1	4	4	3	3	0	0	0	2	3	1	33.3333	100	81.25	78.6458
1	57	3	1	1	1	1	1	2	2	2	4	4	2	2	2	3	1	1	70.8333	25	43.75	31.7708
2	32	3	3	3	3	2	3	2	3	3	4	2	3	4	3	3	3	1	79.1667	68.75	68.75	44.7917
1	59	3	2	3	3	3	3	1	4	4	2	3	0	4	4	2	3	1	62.5	68.75	75	54.6875
1	53	3	4	4	4	4	4	3	4	4	4	2	1	2	0	4	3	1	54.1667	100	93.75	71.3542
2	47	3	3	3	3	2	4	1	3	4	3	2	1	3	3	3	2	1	62.5	68.75	75	54.6875
1	58	3	3	3	3	3	3	1	3	3	3	3	3	3	3	3	1	1	75	75	62.5	46.875
1	53	3	3	2	3	3	3	2	3	3	3	2	2	4	4	2	9	1	70.8333	68.75	68.75	48.9583
1	54	3	2	3	3	2	3	0	3	3	4	3	0	1	1	2	2	1	45.8333	62.5	56.25	56.7708
2	99	3	3	3	3	1	3	2	3	3	4	3	2	3	3	3	2	1	75	62.5	68.75	45.3125
2	51	3	3	3	3	3	3	3	3	3	3	2	2	2	2	3	3	1	58.3333	75	75	58.3333
1	63	3	4	4	4	4	4	2	4	4	4	1	0	4	4	4	3	1	70.8333	100	87.5	61.4583
2	60	3	3	3	3	3	4	3	3	3	2	1	0	0	1	0	2	1	16.6667	75	81.25	80.7292
1	32	3	3	3	3	3	4	2	4	4	3	2	3	3	3	3	3	1	70.8333	75	87.5	55.2083
1	99	3	3	2	1	3	9	3	3	4	3	3	3	3	3	3	2	0
1	53	3	4	9	9	4	4	9	2	3	4	2	0	3	0	3	2	0
1	63	3	4	3	3	3	4	3	4	4	3	1	1	1	1	1	3	1	33.3333	81.25	93.75	77.0833
1	42	3	2	3	3	3	4	2	4	4	4	4	3	3	3	3	1	1	83.3333	68.75	87.5	47.3958
2	54	3	2	3	3	3	4	3	3	3	3	1	2	4	4	3	1	1	70.8333	68.75	81.25	52.0833
1	54	3	3	3	3	2	3	3	4	4	3	3	0	0	0	0	3	1	25	68.75	87.5	76.5625
1	38	3	3	2	3	9	3	3	2	3	4	3	3	3	4	3	1	0
1	53	3	3	3	3	2	3	2	2	3	3	3	2	4	4	3	3	1	79.1667	68.75	62.5	43.2292
1	57	3	3	3	3	3	3	0	2	2	3	1	0	0	0	0	2	1	16.6667	75	43.75	71.3542
1	48	3	2	3	3	3	4	3	3	3	3	2	1	3	0	2	2	1	45.8333	68.75	81.25	64.5833
1	44	3	2	4	4	2	4	1	3	3	4	1	3	0	0	0	2	1	33.3333	75	68.75	69.2708
1	99	3	4	3	3	2	4	1	2	3	4	2	1	2	2	1	3	1	50	75	62.5	59.375
1	58	3	2	3	2	2	4	1	3	3	3	1	1	3	3	1	2	1	50	56.25	68.75	56.25
1	30	3	3	3	3	2	4	3	4	4	3	1	1	3	0	1	3	1	37.5	68.75	93.75	71.875
1	51	3	4	4	4	4	4	4	3	4	3	2	3	3	3	0	3	1	58.3333	100	93.75	69.2708
2	63	3	4	4	4	4	4	3	3	3	3	2	0	0	0	0	2	1	20.8333	100	81.25	84.8958
1	54	3	3	3	3	1	4	9	4	4	4	2	0	0	0	0	2	0
2	66	2	4	4	4	4	4	4	4	4	3	3	4	3	3	3	1	1	79.1667	100	100	60.4167
2	49	3	4	4	4	4	4	2	2	4	4	2	0	2	2	1	3	1	45.8333	100	75	70.8333
1	55	3	4	4	0	4	4	4	4	4	3	2	2	4	4	2	3	1	70.8333	75	100	58.3333
2	59	3	1	1	0	1	2	1	1	2	4	2	2	4	2	4	1	1	75	18.75	37.5	26.5625
2	50	2	3	3	3	3	3	2	3	3	3	3	1	3	3	3	2	1	66.6667	75	68.75	52.6042
2	55	3	4	4	4	4	4	4	4	4	4	2	0	4	2	0	3	1	50	100	100	75
1	54	3	2	3	2	2	4	2	3	3	3	2	2	3	2	3	2	1	62.5	56.25	75	51.5625
2	42	3	3	2	3	2	2	0	0	0	3	2	2	2	2	2	2	1	54.1667	62.5	12.5	41.6667
2	43	3	3	3	3	9	3	3	3	3	3	1	3	2	2	2	1	0
2	52	3	4	3	3	3	4	2	4	4	3	1	2	3	3	1	3	1	54.1667	81.25	87.5	65.1042
2	69	3	3	3	3	2	3	0	3	3	3	2	2	4	4	3	2	1	75	68.75	56.25	43.75
1	37	3	3	2	3	0	3	3	2	3	4	2	1	3	2	3	2	1	62.5	50	68.75	48.4375
1	59	3	9	9	9	9	9	9	9	9	4	2	0	2	0	2	2	0
2	70	3	4	3	3	3	4	1	2	4	3	0	9	9	9	9	0	0
2	52	3	3	3	2	2	3	1	2	1	3	2	0	1	2	2	2	1	41.6667	62.5	43.75	55.7292
1	44	3	4	4	4	4	4	2	3	3	3	0	0	0	0	2	3	1	20.8333	100	75	83.3333
1	65	3	9	9	9	9	9	9	9	9	4	2	3	3	2	2	2	0
1	53	3	2	4	2	3	4	2	4	4	2	0	0	1	1	0	3	1	16.6667	68.75	87.5	80.7292
1	58	3	2	2	2	2	4	3	2	4	3	3	2	3	1	4	1	1	66.6667	50	81.25	49.4792
2	61	3	9	3	3	4	4	2	4	4	3	3	9	9	9	9	3	0
1	99	3	3	2	2	2	9	9	3	3	2	0	1	9	9	1	2	0
1	57	3	4	4	3	3	4	3	3	4	3	3	3	3	3	3	2	1	75	87.5	87.5	56.25
2	57	3	3	3	3	2	3	1	1	2	3	0	0	0	0	0	2	1	12.5	68.75	43.75	71.875
1	62	3	4	4	3	2	4	0	3	4	4	2	1	2	3	3	2	1	62.5	81.25	68.75	56.25
1	51	3	4	3	3	3	4	2	3	3	3	0	0	1	1	3	2	1	33.3333	81.25	75	72.3958
2	58	3	4	4	4	2	4	0	4	3	4	3	3	3	3	3	2	1	79.1667	87.5	68.75	49.4792
1	45	3	3	3	2	3	3	3	3	3	2	3	3	2	3	3	0	1	66.6667	68.75	75	52.6042
1	52	3	4	4	4	4	4	4	4	4	3	1	2	4	2	2	2	1	58.3333	100	100	70.8333
1	54	3	9	9	9	9	9	9	9	9	4	1	2	3	4	2	3	0
1	33	3	4	4	3	3	3	3	4	4	4	3	2	4	4	4	2	1	87.5	87.5	87.5	50
2	68	3	3	3	3	3	3	3	3	3	3	2	0	3	2	0	2	1	41.6667	75	75	66.6667
1	50	3	3	3	3	3	3	3	3	3	4	4	3	3	3	4	2	1	87.5	75	75	43.75
2	52	3	3	3	3	2	3	2	3	3	3	2	2	2	2	2	2	1	54.1667	68.75	68.75	57.2917
1	61	3	4	4	3	2	3	1	2	3	2	1	1	3	3	2	2	1	50	81.25	56.25	59.375
1	54	3	3	3	3	2	3	3	4	4	4	3	1	0	0	0	2	1	33.3333	68.75	87.5	72.3958
2	64	3	2	3	3	3	4	3	3	3	3	3	2	4	4	2	2	1	75	68.75	81.25	50
2	48	3	4	2	2	1	3	2	3	3	4	3	2	2	2	2	1	1	62.5	56.25	68.75	50
2	40	2	3	3	3	9	3	3	3	3	3	2	3	3	3	3	2	0
1	55	3	3	2	2	2	9	2	3	3	3	2	2	3	2	2	2	0
1	57	3	4	4	4	2	3	1	2	2	4	4	3	3	3	3	1	1	83.3333	87.5	50	42.7083
2	62	3	4	3	3	3	4	4	3	4	4	3	4	4	3	3	3	1	87.5	81.25	93.75	50
2	64	3	2	2	2	2	3	2	3	3	3	3	2	2	2	3	2	1	62.5	50	68.75	48.4375
2	60	3	3	3	2	3	3	3	3	3	4	1	2	3	3	2	2	1	62.5	68.75	75	54.6875
1	32	3	1	3	3	3	3	2	3	3	3	1	1	1	2	2	2	1	41.6667	62.5	68.75	61.9792
2	47	3	4	4	4	4	3	3	3	4	4	3	1	3	2	3	3	1	66.6667	100	81.25	61.9792
2	53	3	4	4	3	2	4	1	4	4	3	2	2	2	2	2	3	1	54.1667	81.25	81.25	63.5417
1	49	3	2	2	3	0	4	3	2	3	4	2	3	4	4	4	2	1	87.5	43.75	75	35.9375
1	33	3	2	3	3	2	4	3	4	4	4	2	1	2	2	2	3	1	54.1667	62.5	93.75	61.9792
2	62	2	3	3	2	3	3	3	3	3	3	2	3	3	3	3	2	1	70.8333	68.75	75	50.5208
2	54	3	4	4	4	4	4	4	4	4	2	0	0	3	3	3	0	1	45.8333	100	100	77.0833
1	44	3	3	3	3	3	4	2	4	4	4	3	4	4	4	3	3	1	91.6667	75	87.5	44.7917
1	62	3	3	3	3	3	3	3	2	2	3	3	2	3	3	2	3	1	66.6667	75	62.5	51.0417
2	32	3	3	3	3	3	3	2	3	4	4	2	3	4	4	3	2	1	83.3333	75	75	45.8333
1	58	3	2	2	2	2	4	2	2	4	3	2	1	1	0	2	2	1	37.5	50	75	62.5
1	43	3	4	4	4	4	4	3	4	2	4	2	2	4	4	3	3	1	79.1667	100	81.25	55.7292
2	30	3	3	3	3	3	3	3	3	4	3	3	4	4	4	4	2	1	91.6667	75	81.25	43.2292
2	44	3	9	9	9	9	9	9	9	9	4	2	0	0	0	0	1	0
2	47	3	2	3	2	3	4	2	1	2	3	1	1	1	4	0	3	1	41.6667	62.5	56.25	58.8542
2	51	3	3	2	2	2	3	2	3	3	3	2	1	3	1	1	2	1	45.8333	56.25	68.75	58.3333
2	59	3	3	3	3	4	4	3	3	3	4	4	3	3	3	1	2	1	75	81.25	81.25	53.125
2	44	3	3	3	3	3	3	3	3	3	2	2	1	2	2	2	1	1	45.8333	75	75	64.5833
1	55	3	9	9	9	9	9	9	9	9	3	0	4	4	4	3	1	0
1	60	3	2	3	3	3	3	1	2	3	3	3	2	2	2	2	2	1	58.3333	68.75	56.25	52.0833
2	58	3	3	3	3	4	4	2	4	4	4	1	9	9	9	9	3	0
1	48	3	9	4	9	4	4	9	9	4	4	0	2	4	3	2	3	0
2	56	3	9	9	9	9	9	9	9	9	3	2	3	3	3	2	2	0
1	52	3	4	4	4	4	4	4	2	4	4	3	2	2	2	2	3	1	62.5	100	87.5	65.625
1	53	3	4	3	3	3	4	3	3	3	3	3	2	4	3	3	2	1	75	81.25	81.25	53.125
2	63	2	4	4	4	4	4	4	4	4	2	2	2	2	2	2	3	1	50	100	100	75
1	41	3	3	1	1	4	4	3	4	4	4	4	0	3	3	4	1	1	75	56.25	93.75	50
2	45	3	3	4	2	4	4	1	3	4	3	2	3	3	2	2	3	1	62.5	81.25	75	57.8125
1	36	3	2	2	2	2	4	2	2	3	4	2	1	1	1	1	2	1	41.6667	50	68.75	58.8542
1	53	3	3	2	1	3	3	2	3	3	4	3	2	4	4	4	3	1	87.5	56.25	68.75	37.5
2	53	2	3	3	2	2	3	2	3	3	3	9	0	3	3	3	3	0
1	46	3	3	3	3	3	4	2	4	4	3	1	3	3	3	1	3	1	58.3333	75	87.5	61.4583
2	60	3	9	9	9	9	9	9	9	9	3	2	2	3	3	3	2	0
2	51	3	3	3	3	3	3	1	2	3	3	3	3	3	3	3	2	1	75	75	56.25	45.3125
1	60	3	3	3	3	3	4	3	4	4	3	2	3	3	3	3	3	1	70.8333	75	93.75	56.7708
1	62	3	3	3	3	4	4	3	4	4	4	2	1	3	1	0	3	1	45.8333	81.25	93.75	70.8333
1	44	3	3	2	2	2	3	2	3	3	3	1	3	3	3	3	2	1	66.6667	56.25	68.75	47.9167
1	31	2	2	3	2	3	4	2	1	3	3	2	3	4	2	1	2	1	62.5	62.5	62.5	50
1	64	3	4	4	4	4	4	2	4	4	3	2	1	3	2	3	3	1	58.3333	100	87.5	67.7083
2	53	3	4	3	3	3	3	2	2	2	3	1	3	4	1	2	2	1	58.3333	81.25	56.25	55.2083
1	49	3	4	3	3	3	4	3	3	3	4	2	2	3	3	2	3	1	66.6667	81.25	81.25	57.2917
1	55	3	3	2	3	2	3	2	2	3	4	1	4	4	4	4	2	1	87.5	62.5	62.5	37.5
1	66	3	2	3	3	4	4	3	4	4	4	2	3	4	4	4	3	1	87.5	75	93.75	48.4375
1	55	3	2	4	4	2	4	2	2	4	3	1	1	3	3	2	2	1	54.1667	75	75	60.4167
1	55	3	9	9	9	9	9	9	9	9	3	2	0	2	0	1	2	0
1	55	3	3	4	4	4	3	1	3	4	4	3	2	1	1	0	2	1	45.8333	93.75	68.75	67.7083
1	54	3	4	3	3	1	0	2	3	0	3	3	2	3	2	2	1	1	62.5	68.75	31.25	43.75
2	60	3	3	3	3	3	3	3	3	3	4	2	2	3	2	1	2	1	58.3333	75	75	58.3333
2	39	3	3	4	4	4	3	1	3	4	1	1	2	2	0	2	3	1	33.3333	93.75	68.75	73.9583
2	31	2	2	3	3	4	4	2	4	4	4	4	4	4	0	4	3	1	83.3333	75	87.5	48.9583
2	32	3	4	3	3	3	2	2	3	2	3	2	3	3	3	3	2	1	70.8333	81.25	56.25	48.9583
1	59	3	9	9	9	9	9	9	9	9	3	2	1	2	1	0	3	0
1	48	3	3	3	2	2	3	2	3	2	4	4	9	9	9	9	9	0
1	54	3	3	3	3	3	2	0	0	3	3	3	2	3	3	2	2	1	66.6667	75	31.25	43.2292
1	58	3	4	3	3	4	3	3	2	3	3	3	3	3	3	1	2	1	66.6667	87.5	68.75	55.7292
1	60	3	3	2	2	2	3	2	3	3	4	4	3	3	3	4	2	1	87.5	56.25	68.75	37.5
1	50	3	3	3	3	4	4	3	4	4	3	3	9	9	9	9	3	0
2	37	3	2	3	3	3	3	3	3	3	3	1	2	4	4	3	1	1	70.8333	68.75	75	50.5208
1	32	3	1	3	3	1	3	4	3	3	4	3	3	4	4	3	1	1	87.5	50	81.25	39.0625
1	30	2	3	4	4	4	4	3	4	4	3	2	0	3	3	3	3	1	58.3333	93.75	93.75	67.7083
2	38	3	3	2	2	1	3	2	3	3	4	2	2	3	3	3	2	1	70.8333	50	68.75	44.2708
2	59	3	2	3	2	1	3	2	3	3	4	2	3	3	2	3	2	1	70.8333	50	68.75	44.2708
2	46	2	2	2	2	1	4	3	2	3	3	2	3	3	3	2	1	1	66.6667	43.75	75	46.3542
1	50	3	3	3	3	3	2	0	0	3	3	3	3	3	3	3	9	1	75	75	31.25	39.0625
1	42	3	3	3	2	2	3	2	3	2	4	3	2	2	2	1	1	1	58.3333	62.5	62.5	52.0833
2	66	3	1	2	2	2	3	1	4	4	3	2	4	3	3	3	2	1	75	43.75	75	42.1875
2	54	3	3	3	3	3	4	2	3	3	3	2	3	3	3	2	3	1	66.6667	75	75	54.1667
1	51	3	3	3	3	2	3	2	2	3	3	1	0	3	3	2	2	1	50	68.75	62.5	57.8125
2	64	3	3	2	3	2	3	2	3	2	3	2	3	2	2	3	2	1	62.5	62.5	62.5	50
1	54	3	4	3	3	1	2	9	2	3	3	2	3	3	3	4	2	0
2	65	3	4	3	4	2	4	2	3	4	3	1	1	2	2	2	2	1	45.8333	81.25	81.25	67.7083
1	60	3	3	3	3	3	3	3	3	2	3	2	2	2	2	1	2	1	50	75	68.75	60.9375
1	52	3	4	4	4	4	4	0	4	4	3	2	1	2	1	1	3	1	41.6667	100	75	72.9167
2	52	3	4	4	4	4	3	2	1	3	3	0	0	4	0	0	2	1	29.1667	100	56.25	74.4792
2	67	3	2	1	0	1	3	2	1	3	3	2	2	2	2	2	2	1	54.1667	25	56.25	43.2292
1	53	3	4	3	3	3	3	3	3	3	3	2	3	4	4	2	2	1	75	81.25	75	51.5625
1	62	3	3	3	3	2	4	2	4	4	3	2	2	3	3	1	3	1	58.3333	68.75	87.5	59.8958
1	51	3	4	4	4	4	4	3	4	4	3	3	4	4	4	4	3	1	91.6667	100	93.75	52.6042
1	50	3	3	3	3	3	4	2	4	3	4	2	0	3	0	2	2	1	45.8333	75	81.25	66.1458
1	59	3	4	4	4	4	4	4	4	4	3	3	3	4	4	3	0	1	83.3333	100	100	58.3333
2	58	3	4	3	3	2	4	2	3	4	3	1	3	3	2	4	3	1	66.6667	75	81.25	55.7292
2	42	3	4	4	4	4	3	2	2	4	4	3	3	4	4	4	2	1	91.6667	100	68.75	46.3542
2	59	3	3	3	2	3	4	3	4	4	2	2	1	1	1	1	2	1	33.3333	68.75	93.75	73.9583
1	55	3	3	3	3	3	4	2	4	4	4	1	2	2	3	2	3	1	58.3333	75	87.5	61.4583
2	62	3	2	2	3	1	4	3	2	3	3	1	1	3	2	2	3	1	50	50	75	56.25
1	54	3	4	4	4	4	4	2	3	4	3	3	2	3	3	3	2	1	70.8333	100	81.25	59.8958
1	43	3	2	3	3	2	3	9	3	3	4	2	3	3	2	2	2	0
1	50	3	4	4	4	4	4	4	4	4	4	3	1	4	0	2	3	1	58.3333	100	100	70.8333
1	55	3	4	4	4	4	4	2	3	4	3	2	1	3	2	4	2	1	62.5	100	81.25	64.0625
1	51	3	4	4	3	3	3	3	4	4	3	3	1	0	0	0	3	1	29.1667	87.5	87.5	79.1667
1	49	3	3	3	2	3	3	3	3	3	3	2	2	2	2	2	2	1	54.1667	68.75	75	58.8542
1	31	3	4	4	4	4	4	2	3	3	3	2	0	0	3	1	3	1	37.5	100	75	75
2	37	2	2	3	3	3	4	3	3	3	3	3	2	3	3	3	2	1	70.8333	68.75	81.25	52.0833
1	53	3	1	2	2	3	3	2	2	3	3	3	3	3	3	4	2	1	79.1667	50	62.5	38.5417
1	99	3	3	3	3	2	3	3	3	4	3	2	3	4	4	3	2	1	79.1667	68.75	81.25	47.9167
2	66	3	4	3	3	3	3	2	3	3	3	2	1	1	1	1	1	1	37.5	81.25	68.75	68.75
2	49	3	4	4	4	4	3	3	3	4	3	1	1	2	0	1	2	1	33.3333	100	81.25	78.6458
1	50	3	1	3	3	4	3	3	4	4	3	2	2	9	9	9	1	0
2	43	3	4	4	3	2	4	1	4	4	3	2	1	2	0	2	3	1	41.6667	81.25	81.25	69.7917
2	30	3	3	3	3	3	3	1	3	3	3	3	2	3	3	3	2	1	70.8333	75	62.5	48.9583
1	59	3	4	4	4	2	4	1	2	3	4	0	2	4	4	2	1	1	66.6667	87.5	62.5	54.1667
1	58	3	9	9	9	9	9	9	9	9	4	0	2	3	3	1	1	0
2	60	3	3	3	3	2	3	2	2	4	3	3	0	0	0	0	3	1	25	68.75	68.75	71.875
1	31	3	3	3	3	3	3	3	3	3	2	1	0	1	0	0	0	1	16.6667	75	75	79.1667
1	52	3	3	3	3	3	3	2	2	2	4	2	3	3	3	3	1	1	75	75	56.25	45.3125
1	99	3	9	9	9	9	9	9	9	9	9	9	9	9	9	9	9	0

## Sheet: labels
		sex: 1 "Female" ; 2 "Male"
		age: Age
		specialty: 1 "General Practitioner" ; 2 "Breast surgeon" ; 3 "Gyneco-Obstetrician"
		Item1 to Item8 : In your opinion what are the potential benefits of predictive genetic testing for an unaffected patient in whose family a BRCA1 or BRCA2 mutation has been identified?
		0 "Not at all beneficial " ; 1 "Slightly beneficial" ; 2 "Somewhat beneficial" ; 3 "Beneficial" ; 4 "Very beneficial"; 9 "Missing "
		Item1: Removal of uncertainty of genetic risk
		Item2: Provision of information for children
		Item3: Provision of information for other family members
		Item4: Provision of information for family planning
		Item5: Access to increased surveillance and screening
		Item6: Access to clinical trials
		Item7: Greater choices of risk reducing management options for patients with a positive test result
		Item8i: Potential increase of life expectancy due to increased surveillance
		Item9 to Item14: In your opinion the likelihood of the following negative consequences of predictive BRCA1 and BRCA2 testing are …?
		0 "Very low/none " ; 1 "Low" ; 2 "Moderate" ; 3 "High" ; 4 "Very high"; 9 "Missing"
		Item9: Psychological distress for mutation carriers due to increased risk for breast cancer
		Item10: Conflicts in family about disclosure of test results
		Item11: Potential abuse and misuse of a positive BRCA1 or BRCA2 test result by third parties resulting in limited employment opportunities
		Item12: Potential abuse and misuse of a positive BRCA1 or BRCA2 test result by third parties resulting in limited life insurance coverage
		Item13: Potential abuse and misuse of a positive BRCA1 or BRCA2 test result by third parties resulting in limited private health insurance coverage
		Item14: Potential abuse and misuse of a positive BRCA1 or BRCA2 test result by third parties resulting in stigmatisation as a “healthy ill” person
		Item15: Do you agree or disagree with the following statement: The expected health benefits of BRCA1 and BRCA2 testing exceed anticipated negative consequences by a sufficiently wide margin that the test is worth offering.
		0 "Strongly disagree" ; 1 "Disagree" ; 2 "Agree" ; 3 "Strongly agree "
		eligible: selection of the 659 physicians having answered all items (item1 to Item14)
		0 "No" ; 1 "Yes"
		score1: Subscale 1 : Discrimination-Stigmatisation- Anxiety-Conflicts
		score2: Subscale 2 : Risk Information
		score3: Subscale 3 : Prevention-Surveillance
		score_global: Overall scale : Attitudes towards BRCA1/2 gene testing
